# Supplementary material for: What Quality Suffices for Nanopore Metabarcoding? Reconsidering Methodology and Ectomycorrhizae in Decaying Fagus sylvatica Bark as Case Study
Source: J Fungi (Basel). 2024 Oct 10;10(10):708. doi: 10.3390/jof10100708 (PMC11508852; doi:10.3390/jof10100708)
Supplement: Supplementary file 1 [file jof-10-00708-s001.zip]

Archive with 2 entries (2 files):
- Supplementary_file_1.ods
- supplementary_reviewed.pdf
